# Supplementary material for: Genome-Wide Association Study of Early Vigour-Related Traits for a Rice (Oryza sativa L.) japonica Diversity Set Grown in Aerobic Conditions
Source: Biology (Basel). 2024 Apr 15;13(4):261. doi: 10.3390/biology13040261 (PMC11048181; doi:10.3390/biology13040261)
Supplement: Supplementary file 1 [file biology-13-00261-s001.zip]

Archive with 1 entries (1 files):
- biology-2938273-supplementary.pdf
